# Supplementary material for: Development and clinical validation of a novel six-gene signature for accurately predicting the recurrence risk of patients with stage II/III colorectal cancer
Source: Cancer Cell Int. 2021 Jul 7;21:359. doi: 10.1186/s12935-021-02070-z (PMC8265123; doi:10.1186/s12935-021-02070-z)
Supplement: Supplementary file 1 — Additional file 1: Table S1. Details of baseline information in GSE143985, GSE17536, GSE29621, GSE92921 and qRT-PCR data from 66 samples, respectively. Table S2. The forward and reverse primers for qRT-PCR. Table S3. Univariate Cox results of four cohorts revealed a total of 13 stable genes (red mark) were significantly associated with RFS. [file 12935_2021_2070_MOESM1_ESM.xlsx]

## Sheet: Table S1
Table S1. Details of baseline information in GSE143985, GSE17536, GSE29621, and qRT-PCR data from 66 samples, respectively.
Characteristics	GSE143985	GSE17536	GSE29621	GSE92921	qRT-PCR assay
Recurrence
No	76 (83.5)	80 (72.1)	33 (82.5)	53 (89.8)	52 (78.8)
Yes	15 (16.5)	31 (27.9)	7 (17.5)	6 (10.2)	14 (21.2)
Stage
II	55 (60.4)	55 (49.5)	22 (55.0)	43 (72.9)	40 (60.6)
III	36 (39.6)	56 (50.5)	18 (45.0)	16 (27.1)	26 (39.4)
Age
<60	——	37 (33.3)	——	——	32 (48.5)
≥60	——	74 (66.7)	——	——	34 (51.5)
Sex
Male	——	53 (47.7)	22 (55.0)	——	36 (54.5)
Female	——	58 (53.3)	18 (45.0)	——	30 (45.5)
Adjuvant chemotherapy
No	64 (70.3)	——	17 (42.5)	——	35 (53.0)
Yes	22 (24.2)	——	23 (57.5)	——	31 (47.0)
Unavailable	5 (5.5)	——	0 (0)	——	0 (0)
TP53
Wt	38 (41.8)	——	——	24 (40.7)	——
Mut	53 (58.2)	——	——	35 (59.3)	——
Unavailable	0 (0)	——	——	0 (0)	——
KRAS
Wt	56 (61.5)	——	——	36 (61.0)	——
Mut	35 (38.5)	——	——	23 (39.0)	——
Unavailable	0 (0)	——	——	0 (0)	——

## Sheet: Table S2
Table S2. The forward and reverse primers for qRT-PCR.
Genes	Forward (5’- to 3’-)	Reverse (5’- to 3’-)
ELMSAN1	AGCCATCAGTCATCGTCACC	TGTTGGAGTAGACGGGAGGG
KRT33B	CCGAGGCATCACCACAAATC	ACACCTCGTATGCCACTGTC
NDRG1	CCTCAAGATGGCGGACTGTG	GCCATCCAGAGAAGTGACGC
PPP1R13L	CTTACCGCGAGGGTTATGCT	GCTGTAGTCCCAGAGAGCGT
PPP2R1B	GCAAATGCTGCCCATCGTAT	TACTGGCTTCACTTCTCCCTG
WDYHV1	GAATTGGAGAGAGCCTCCGC	TCGGATAGTGTGTAGACGGC
GAPDH	GGAGCGAGATCCCTCCAAAAT	GGCTGTTGTCATACTTCTCATGG

## Sheet: Table S3
Table S3. Univariate Cox results of four cohorts revealed a total of 13 stable genes (red mark) were significantly associated with RFS.
Gene_ID	GSE143985_HR [95%CI]	GSE143985_P	GSE17536_HR [95%CI]	GSE17536_P	GSE29621_HR [95%CI]	GSE29621_P	GSE92921_HR [95%CI]	GSE92921_P
SERTAD2	7.526 [2.469-22.941]	0.000	2.512 [1.198-5.268]	0.015	7.886 [1.013-61.406]	0.049	21.274 [2.020-224.055]	0.011
KDM3A	7.791 [1.839-33.012]	0.005	3.955 [1.617-9.672]	0.003	12.514 [1.360-115.098]	0.026	18.638 [2.113-164.370]	0.008
WDYHV1	25.328 [5.686-112.816]	0.000	3.914 [1.448-10.582]	0.007	17.826 [1.170-271.510]	0.038	9.248 [1.096-78.076]	0.041
NDRG1	6.045 [2.350-15.552]	0.000	3.101 [1.728-5.565]	0.000	6.311 [1.586-25.115]	0.009	10.851 [2.334-50.454]	0.002
RSF1	10.405 [1.635-66.233]	0.013	3.084 [1.383-6.876]	0.006	5.149 [1.011-26.227]	0.048	28.094 [1.224-644.810]	0.037
PPP2R1B	0.133 [0.030-0.592]	0.008	0.292 [0.099-0.865]	0.026	0.132 [0.018-0.937]	0.043	0.031 [0.001-0.659]	0.026
ATG14	6.754 [2.127-21.440]	0.001	13.573 [3.964-46.472]	0.000	64.967 [2.763-1527.778]	0.010	8.785 [1.055-73.117]	0.044
ELMSAN1	28.525 [7.034-115.672]	0.000	11.506 [2.593-51.065]	0.001	778.336 [8.400-72117.197]	0.004	30.440 [1.453-637.509]	0.028
SEMA4B	2.482 [1.000-6.156]	0.050	5.463 [2.380-12.538]	0.000	7.748 [1.049-57.253]	0.045	10.557 [1.215-91.747]	0.033
ARRDC4	3.559 [1.293-9.798]	0.014	2.208 [1.106-4.408]	0.025	6.091 [1.363-27.207]	0.018	8.168 [1.265-52.759]	0.027
KRT33B	14.565 [2.489-85.228]	0.003	39.619 [2.396-655.210]	0.010	910.390 [1.578-525228.393]	0.036	12.371 [1.527-100.256]	0.018
PPP1R13L	10.431 [2.806-38.772]	0.000	3.492 [1.474-8.275]	0.005	91.181 [4.747-1751.545]	0.003	19.595 [2.237-171.634]	0.007
MTMR3	21.129 [2.756-161.999]	0.003	8.120 [1.692-38.967]	0.009	41.928 [1.621-1084.825]	0.024	54.171 [1.515-1936.464]	0.029
